# Supplementary material for: Real-Time Cone-Growth Model for Determination of Pharmaceutical Powder Flow Properties
Source: Pharmaceutics. 2024 Mar 15;16(3):405. doi: 10.3390/pharmaceutics16030405 (PMC10975447; doi:10.3390/pharmaceutics16030405)
Supplement: Supplementary file 1 [file pharmaceutics-16-00405-s001.zip]

Archive with 2 entries (2 files):
- Video S1 Granule - particle size 320 - 800 a╠m.MPG
- Video S2 Pellet - particle size 320 - 800 a╠m.MPG
